# Supplementary material for: Global impact of accelerated plant breeding: Evidence from a meta-analysis on rice breeding
Source: PLoS One. 2018 Jun 14;13(6):e0199016. doi: 10.1371/journal.pone.0199016 (PMC6001956; doi:10.1371/journal.pone.0199016)
Supplement: S1 Dataset — (XLSX) [file pone.0199016.s001.xlsx]

## Sheet: Overview
	Year published	First author	Region	Crop/technology	Discount rate reported		Legend
	2002	Mamaril	Philippines and Vietnam	Bt Rice	0.05		Each tab contains original tables from the study mentioned in the tab name whose results are used in the paper
	2004	Pardey	Brazil	Upland rice	0.04		Accompanying tables in each tab contain values recalculated in US$ (indicated in red)
	2004	Zimmermann	Philippines	Golden Rice	0.03		Certain studies did not report discounted values for fixed discount rates but undiscounted values for which a
	2005	Fan	India	Rice	flexible		discount rate could be chosen (flexible discount rate)
			China	Rice	flexible		When the discount rate is flexible, a default rate of 5% is reported (in cells highlighted in yellow)
	2005	Singh	Australia	Rice	flexible		Flexible discount rate can be changed
				Cold-tolerant rice	flexible		Raitzer#15 represents Raitzer* (2015)
	2006	Stein	India	Golden Rice	0.03
	2007	Jaroensathapornkul	Thailand	Rice	0.05
	2009	Gautam	Eastern India	Rice	flexible
					flexible
					flexible
	2011	Brennan	Philippines	Rice	flexible
			Indonesia	Rice	flexible
			Vietnam	Rice	flexible
	2015	Raitzer	Philippines	Rice	0.05
			Bangladesh	Rice	0.05
			Indonesia	Rice	0.05
	2015	Raitzer*	Philippines	Rice (DALYs)	flexible
			Bangladesh	Rice (DALYs)	flexible
			Indonesia	Rice (DALYs)	flexible
	1989b	Brennan	Australia	Wheat	0.05
	2007	Brennan	Mexico	Wheat	0.05

## Sheet: Mamaril2002
	Discount rate	BASE Adoption Scenario			Discount rate	BASE Adoption Scenario
TOTAL	0.05	618.8		TOTAL	0.05	618800000
	0.1	306.5			0.1	306500000
in million USD, present values in year 2000 prices
Table 22. Gross aggregate benefits from adopting Bt rice in Southeast Asia by adoption sequence and transfer lag, 2000-2020.

## Sheet: Zimmermann2004
Pessimistic scenario	Total In monetary terms (millionUS$)	15.8		Pessimistic scenario	Total In monetary terms (millionUS$)	15800000
Optimistic scenario	Total In monetary terms (millionUS$)	87.7		Optimistic scenario	Total In monetary terms (millionUS$)	87700000
As is standard in DALY calculations (World Bank, 1993), we use a discount rate of 3%
value of $1030 per DALY
Table 4: Potential annual beneﬁts of Golden Rice (DALYs gained)

## Sheet: Pardey2004
Discount rate	0.04		0.1			Discount rate	0.04		0.1
lag length for the stream of benefits	Longer	Shorter	Longer	Shorter		lag length for the stream of benefits	Longer	Shorter	Longer	Shorter
Present value of research benefits for upland rice	326265	252093	426195	352023		Present value of research benefits for upland rice	326265000	252093000	426195000	352023000
Table 4.9: Sensitivity analysis
(thousands 1999 U.S. dollars)

## Sheet: Singh2005
	Year	Current Breeding Program							Cold Tolerance Breeding Program
		Adoption %					Benefits from yield improvements	Discounted Benefits (controle)	Adoption %				Benefits from				Discounted Benefits (controle)
		1	2	3	4	Total			1	2	3	Total	Yield improvement	Cold tolerance	Nitrogen use	Total
0	2002	0	0	0	0	0	0	0	0	0	0	0	0	0	0	0	0
1	2003	0	0	0	0	0	0	0	0	0	0	0	0	0	0	0	0
2	2004	0	0	0	0	0	0	0	0	0	0	0	0	0	0	0	0
3	2005	0	0	0	0	0	0	0	0	0	0	0	0	0	0	0	0
4	2006	0	0	0	0	0	0	0	0	0	0	0	0	0	0	0	0
5	2007	0	0	0	0	0	0	0	0	0	0	0	0	0	0	0	0
6	2008	0	0	0	0	0	0	0	0	0	0	0	0	0	0	0	0
7	2009	0	0	0	0	0	0	0	0	0	0	0	0	0	0	0	0
8	2010	0	0	0	0	0	0	0	0	0	0	0	0	0	0	0	0
9	2011	0	0	0	0	0	0	0	0	0	0	0	0	0	0	0	0
10	2012	0	0	0	0	0	0	0	0	0	0	0	0	0	0	0	0
11	2013	5	0	0	0	0.05	528	308.711	0	0	0	0	0	0	0	0	0
12	2014	11	0	0	0	0.11	1161	646.488	11	0	0	0.11	1161	943	1002	3106	1729.54
13	2015	22	0	0	0	0.22	2322	1231.41	22	0	0	0.22	2322	1885	2004	6212	3294.36
14	2016	31	0	0	0	0.31	3272	1652.58	31	0	0	0.31	3272	2657	2824	8753	4420.86
15	2017	31	0	0	0	0.31	3272	1573.89	40	0	0	0.4	4222	3428	3643	11294	5432.61
16	2018	31	0	0	0	0.31	3272	1498.94	40	0	0	0.4	4222	3428	3643	11294	5173.91
17	2019	26	5	0	0	0.31	3800	1657.93	40	0	0	0.4	4222	3428	3643	11294	4927.53
18	2020	24	11	0	0	0.35	4855	2017.35	40	0	0	0.4	4222	3428	3643	11294	4692.89
19	2021	15	22	0	0	0.37	6227	2464.24	40	0	0	0.4	4222	3428	3643	11294	4469.42
20	2022	9	31	0	0	0.4	7494	2824.41	40	0	0	0.4	4222	3428	3643	11294	4256.59
21	2023	7	31	0	0	0.38	7283	2614.18	31	11	0	0.42	5594	3600	3825	13020	4673.43
22	2024	5	31	0	0	0.36	7072	2417.56	20	22	0	0.42	6765	3600	3825	14181	4847.77
23	2025	4	26	5	0	0.35	7494	2439.83	11	31	0	0.42	7705	3600	3825	15131	4926.22
24	2026	3	24	11	0	0.38	8866	2749.06	5	40	0	0.45	8972	3857	4099	16928	5248.83
25	2027	2	15	22	0	0.39	10344	3054.61	4	40	0	0.44	8866	3771	4008	16645	4915.31
26	2028	1	9	31	0	0.41	11822	3324.83	3	40	0	0.43	8761	3685	3916	16363	4601.94
27	2029		7	31	0	0.38	11294	3025.08	1	40	0	0.41	8550	3514	3734	15798	4231.47
28	2030		5	31	0	0.36	10872	2773.38	0	40	0	0.4	8444	3428	3643	15516	3958.03
29	2031		4	26	5	0.35	11188	2718.08	0	40	0	0.4	8444	3428	3643	15516	3769.56
30	2032		3	24	11	0.38	12877	2979.45	0	31	11	0.42	10027	3600	3825	17453	4038.23
31	2033		2	15	22	0.39	14460	3186.4	0	20	22	0.42	11188	3600	3825	18614	4101.77
32	2034		1	9	31	0.41	16149	3389.13	0	11	31	0.42	12138	3600	3825	19564	4105.82
SOM							165924	5.05475e+07								280564	9.18161e+07
								discount rate	0.05
TABLE 9: Flow of Benefits from Breeding for Tolerant Varieties (in 2002 US$)

## Sheet: Fan2005
Year	China	India		Year	China	India
1981	5324			1981	5324000000
1982	5789			1982	5789000000
1983	5342			1983	5342000000
1984	5347			1984	5347000000
1985	5311			1985	5311000000
1986	5118			1986	5118000000
1987	4698			1987	4698000000
1988	5468			1988	5468000000
1989	5531			1989	5531000000
1990	6284			1990	6284000000
1991	4812	3930		1991	4812000000	3930000000
1992	6014	3916		1992	6014000000	3916000000
1993	5340	3907		1993	5340000000	3907000000
1994	5681	3842		1994	5681000000	3842000000
1995	5377	4012		1995	5377000000	4012000000
1996	6376	3587		1996	6376000000	3587000000
1997	7113	4233		1997	7113000000	4233000000
1998	6849	4217		1998	6849000000	4217000000
1999	6121	4020		1999	6121000000	4020000000
2000	5228	3615		2000	5228000000	3615000000
(millions of 2000 US$)				NPV	6.9491e+10	3.0324e+10
Table 1: Estimated beneﬁts from rice research in China and India					discount rate	0.05

## Sheet: Stein2006
	Low impact scenario	High impact scenario			Low impact scenario	High impact scenario
Net present value	1,081 million	9,094 million		Net present value	1081000000	9094000000
1 DALY = 1000 US$
the discount rate for future life years is set at 3 percent
Table 7: Present costs and benefits of Golden Rice in India (US$)

## Sheet: Jaroensathapornkul2007
	Economic Surplus			Economic Surplus
Net Present Value at r = 5%	11514.8		Net Present Value at r = 5%	4.5486e+08
Net Present Value at r = 10%	7233.54		Net Present Value at r = 10%	2.85741e+08
Net Present Value at r = 15%	4805.07		Net Present Value at r = 15%	1.89811e+08
(Unit: Million Baht at 1988 price): 1988 Thai Baht converted to US$ [tradingeconomics.com/thailand/currency].
1986-2000
Table 5 Economic Surplus and Rice Research Expenditure
		The USDTHB spot exchange rate specifies how much one currency, the USD, is currently worth in terms of the other, the THB.
		1 US$	=	25.315	THB

## Sheet: Gautam2009
PPB1 (ASHOKA)					Vandana					PY 84 (PPB 11)
Year	B	C	B-C		Year	B	C	B-C		Year	B	C	B-C
1997	0	390.58	-390.58		1993	0	120.02	-120.02		1997	0	390.58	-390.58
1998	0	316.53	-316.53		1994	0	120.02	-120.02		1998	0	316.53	-316.53
1999	0	279.7	-279.7		1995	0	120.02	-120.02		1999	0	279.7	-279.7
2000	0	356.08	-356.08		1996	0	120.02	-120.02		2000	0	356.08	-356.08
2001	0	456.99	-456.99		1997	0	456.99	-456.99		2001	0	456.99	-456.99
2002	40373.1	141.69	40231.4		1998	0	141.69	-141.69		2002	0	141.69	-141.69
2003	54974.3	141.69	54832.6		1999	0	141.69	-141.69		2003	0	141.69	-141.69
2004	68650.2	153.43	68496.8		2000	0	153.43	-153.43		2004	0	153.43	-153.43
2005	81376.8	617.9	80758.9		2001	0	617.9	-617.9		2005	0	617.9	-617.9
2006	93131.9	1445.28	91686.6		2002	0	1445.28	-1445.28		2006	0	1445.28	-1445.28
2007	103895	1875.44	102020		2003	26193.5	1875.44	24318		2007	64821.4	1875.44	62945.9
2008	113649	123.31	113526		2004	35518.8	123.31	35395.5		2008	97975.6	123.31	97852.3
2009	122378	120.02	122258		2005	44162.3	120.02	44042.3		2009	128068	120.02	127948
2010	130067	120.02	129947		2006	52109.9	120.02	51989.9		2010	154935	120.02	154815
2011	136705	120.02	136585		2007	59348.7	120.02	59228.7		2011	178436	120.02	178316
2012	142283	120.02	142163		2008	65867.2	120.02	65747.2		2012	198450	120.02	198330
2013	142283	120.02	142163		2009	71654.8	120.02	71534.8		2013	214877	120.02	214757
2014	142283	120.02	142163		2010	76702.4	120.02	76582.4		2014	227639	120.02	227519
2015	142283	120.02	142163		2011	81002	120.02	80882		2015	260787	120.02	260667
2016	142283	120.02	142163		2012	84546.8	120.02	84426.8		2016	260787	120.02	260667
2017	142283	120.02	142163		2013	87331.2	120.02	87211.1		2017	260787	120.02	260667
NPV	893056		888268		2014	87331.2	120.02	87211.1		NPV	898806		894018
Table H: Cost-benefit analysis on research in Eastern India (PPB 1)					2015	87331.2	120.02	87211.1		Table: J Cost-Benefit PY 84 (PPB 11)
					2016	87331.2	120.02	87211.1
					2017	87331.2	120.02	87211.1
					NPV	413110		408938
					Table: I Cost-benefit Conventional Breeding Vandana
						893056	413110	898806
						discount rate		0.05

## Sheet: Brennan11
	Table 7.3 Value of rice varietal yield increases in the Philippines (US$ 2009 values)			Table 7.3 Value of rice varietal yield increases in Indonesia (US$ 2009 values)			Table 7.3 Value of rice varietal yield increases in Vietnam (US$ 2009 values)
	Value of rice variety yield increases (US$ million)			Value of rice variety yield increases (US$ million)			Value of rice variety yield increases (US$ million)				Philippines			Indonesia			Vietnam
	1985	0		1985	-47		1985	0			1985	0		1985	-47000000		1985	0
	1986	161		1986	-67		1986	12			1986	161000000		1986	-67000000		1986	12000000
	1987	160		1987	1		1987	29			1987	160000000		1987	1000000		1987	29000000
	1988	243		1988	110		1988	92			1988	243000000		1988	110000000		1988	92000000
	1989	151		1989	182		1989	183			1989	151000000		1989	182000000		1989	183000000
	1990	120		1990	263		1990	237			1990	120000000		1990	263000000		1990	237000000
	1991	117		1991	270		1991	358			1991	117000000		1991	270000000		1991	358000000
	1992	107		1992	274		1992	381			1992	107000000		1992	274000000		1992	381000000
	1993	101		1993	298		1993	432			1993	101000000		1993	298000000		1993	432000000
	1994	153		1994	327		1994	567			1994	153000000		1994	327000000		1994	567000000
	1995	178		1995	387		1995	835			1995	178000000		1995	387000000		1995	835000000
	1996	215		1996	195		1996	1073			1996	215000000		1996	195000000		1996	1073000000
	1997	203		1997	215		1997	1058			1997	203000000		1997	215000000		1997	1058000000
	1998	160		1998	229		1998	1293			1998	160000000		1998	229000000		1998	1293000000
	1999	200		1999	222		1999	1194			1999	200000000		1999	222000000		1999	1194000000
	2000	187		2000	179		2000	1039			2000	187000000		2000	179000000		2000	1039000000
	2001	186		2001	177		2001	911			2001	186000000		2001	177000000		2001	911000000
	2002	225		2002	480		2002	1137			2002	225000000		2002	480000000		2002	1137000000
	2003	222		2003	685		2003	1208			2003	222000000		2003	685000000		2003	1208000000
	2004	299		2004	1300		2004	1526			2004	299000000		2004	1300000000		2004	1526000000
	2005	384		2005	1398		2005	1879			2005	384000000		2005	1398000000		2005	1879000000
	2006	386		2006	2207		2006	1896			2006	386000000		2006	2207000000		2006	1896000000
	2007	431		2007	3921		2007	2040			2007	431000000		2007	3921000000		2007	2040000000
	2008	1016		2008	5718		2008	4107			2008	1016000000		2008	5718000000		2008	4107000000
	2009	1017		2009	2380		2009	3471			2009	1017000000		2009	2380000000		2009	3471000000
											NPV	3.0014e+09			7.89451e+09			1.11292e+10
											SOM	6622000000			21304000000			26958000000
												discount rate			AGREGATE
												0.05			2.20251e+10

[truncated: 4 more sheets: Raitzer#15, Raitzer15, Brennan1989b, Brennan2007]
